# Supplementary material for: Prevalence of Chromosomally Located blaCTX-M-55 in Salmonella Typhimurium ST34 Isolates Recovered from a Tertiary Hospital in Guangzhou, China
Source: Microbiol Spectr. 2022 May 26;10(3):e02771-21. doi: 10.1128/spectrum.02771-21 (PMC9241639; doi:10.1128/spectrum.02771-21)
Supplement: SUPPLEMENTAL FILE 1 — Supplemental material. Download spectrum.02771-21-s001.xlsx, XLSX file, 4.8 MB [file spectrum.02771-21-s001.xlsx]

## Sheet: Supplementary Table S1
Supplementary Table S1: Details of representative isolates selected for third-generation sequencing
Isolates	Serotype	Contigs-CTX-M-551	bp2	Resistant plasmid3	Contigs-rep4	cgMLST cluster
S24	Typhimurium	39	5048	/	/	Cluster 1
S25	Saintpaul	28	11033	IncHI2	19	No analysis
S29	Typhimurium	19	82174	IncI1	19	Cluster 2
S33	Typhimurium	19	82174	IncI1	19	Cluster 2
S34	Typhimurium	40	3715	/	/	Cluster 1
S36	Typhimurium	40	3715	/	/	Cluster 1
S42	Typhimurium	40	3715	/	/	Cluster 1
S49	Typhimurium	41	3714	/	/	Cluster 1
S69	Muenster	24	10553	/	/	Cluster 3
S79	Typhimurium	39	3715	/	/	Cluster 1
S92	Typhimurium	40	3713	IncQ1	38	Cluster 1
S102	Rissen	25	79847	IncI1	25	No analysis
S133	Typhimurium	40	3715	/	/	Cluster 1
S136	Muenster	24	10131	/	/	Cluster 3
1: Number of contigs carrying blaCTX-M-55 gene in FASTA file after assembling of strain second generation data; 2: Sequence length of contig carrying blaCTX-M-55 gene; 3: Resistant plasmid replicator detected in strain; 4: Number of contigs carrying resistant plasmid replicator in FASTA file after assembling of strain second generation data. Among all the blaCTX-M-55-positive isolates, the S. Sai…

## Sheet: Supplementary Table S2
Supplementary Table S2: The Characteristics of cefatriaxone resistant isolates
Isolates	Serotype	ST	Sex	Age	Collecting date	Source	Department	Residential street	Beta-lactamase gene	cgMLST cluster
S29	Typhimurium	34	male	36	2020-07-02	Stool	Infectious Disease Department	Chengjiao Subdistrict	blaCTX-M-55, blaTEM-1	Cluster 2
S33	Typhimurium	34	female	3	2020-07-02	Stool	Outpatient Pediatrics	Wenquan Town	blaCTX-M-55, blaTEM-1	Cluster 2
S92	Typhimurium	34	male	1	2020-09-01	Stool	Inpatient Pediatrics	Aotou Town	blaCTX-M-55, blaTEM-1	Cluster 1
S24	Typhimurium	34	male	1	2020-06-24	Stool	Outpatient Pediatrics	Chengjiao Subdistrict	blaCTX-M-55	Cluster 1
S34	Typhimurium	34	male	1	2020-07-05	Stool	Inpatient Pediatrics	Chengjiao Subdistrict	blaCTX-M-55	Cluster 1
S36	Typhimurium	34	male	8m	2020-07-06	Stool	Inpatient Pediatrics	Aotou Town	blaCTX-M-55	Cluster 1
S42	Typhimurium	34	male	1	2020-07-08	Stool	Inpatient Pediatrics	Jiekou Subdistrict	blaCTX-M-55	Cluster 1
S49	Typhimurium	34	female	8m	2020-07-11	Stool	Outpatient Pediatrics	Liangkou Town	blaCTX-M-55	Cluster 1
S79	Typhimurium	34	female	8m	2020-08-10	Stool	Inpatient Pediatrics	Jiangpu Subdistrict	blaCTX-M-55	Cluster 1
S133	Typhimurium	34	male	9	2020-11-05	Stool	Outpatient Pediatrics	Wenquan Town	blaCTX-M-55	Cluster 1
S69	Muenster	321	female	83	2020-07-22	Stool	Geriatric Medicine	Chengjiao Subdistrict	blaCTX-M-55	Cluster 3
S136	Muenster	321	male	5	2020-11-10	Stool	Inpatient Pediatrics	Liangkou Town	blaCTX-M-55	Cluster 3
S25	Saintpaul	27	female	2	2020-06-26	Stool	Inpatient Pediatrics	Aotou Town	blaCTX-M-55, blaLAP-2, blaTEM-1	No analysis
S102	Rissen	469	male	2m	2020-09-10	Stool	Inpatient Pediatrics	Jiangpu Subdistrict	blaCTX-M-55, blaTEM-1	No analysis
S113	Typhimurium	34	male	2	2020-09-28	Stool	Outpatient Pediatrics	Chengjiao Subdistrict	blaCTX-M-65, blaOXA-1	No analysis
S145	Typhimurium	34	female	1	2021-02-14	Stool	Inpatient Pediatrics	Jiangpu Subdistrict	blaCTX-M-65, blaOXA-10	No analysis
S141	Typhimurium	19	female	4	2020-12-24	Stool	Infectious Disease Department	Chengjiao Subdistrict	blaCTX-M-65	No analysis
S148	Rissen	469	male	1	2021-02-20	Stool	Outpatient Pediatrics	Aotou Town	blaCTX-M-123, blaTEM-1	No analysis
S152	Rissen	469	female	1	2020-08-06	Stool	Outpatient Pediatrics	Jiangpu Subdistrict	blaCTX-M-123, blaTEM-1	No analysis
S99	Thompson	26	female	32	2020-09-09	Stool	Physical Examination Department	Lvtian Town	blaCMY-2, blaTEM-1	No analysis
S112	Typhimurium	19	female	1	2020-09-26	Stool	Inpatient Pediatrics	Chengjiao Subdistrict	blaCMY-2	No analysis
S134	London	155	female	57	2020-11-07	Urine, clean-voided	Neurosurgery	Lvtian Town	blaCMY-2, blaTEM-1	No analysis

## Sheet: Supplementary Table S3
Supplementary Table S3: The information of isolates download from EnteroBase
Name	Source	Location	Collection date	Serotype	ST
FDA885362-2-1	Food	China	2014	Typhimurium	34
S09-1581	Human	China	2009	Typhimurium	34
ST45	Human	China	2011	Typhimurium	34
QLUY916	Poultry	China	2009	Typhimurium	34
WW012	Livestock	China	2016	Typhimurium	34
ST106	Human	China	2013	Typhimurium	34
ST46	Human	China	2011	Typhimurium	34
ST101	Human	China	2013	Typhimurium	34
YZU0175	Human	China	2014	Typhimurium	34
QLULB8	Poultry	China	2011	Typhimurium	34
QLULP2	Poultry	China	2010	Typhimurium	34
QLUY902	Poultry	China	2009	Typhimurium	34
QLUY907	Poultry	China	2009	Typhimurium	34
QLUY920	Poultry	China	2009	Typhimurium	34
QLUY914	Poultry	China	2009	Typhimurium	34
TJWQ005	Human	China	2017	Typhimurium	34
QLUY931	Poultry	China	2009	Typhimurium	34
QLUY924	Poultry	China	2009	Typhimurium	34
FDA673242 2-1	Food	China	2011	Typhimurium	34
81741	Human	China	2013	Typhimurium	34
81741	Human	China	2015	Typhimurium	34
1	Livestock	China	2016	Typhimurium	34
FDA408932	Environment	China	2007	Muenster	321
BCW_2739	Human	China	2007	Muenster	321
QLUY822	Poultry	China	2011	Rissen	469
0810/DIA/2020-7T	Food	China	2020	Rissen	469
1099_DIA_2020_1T	Food	China	2020	Rissen	469
1542_DIA_2020-1T	Food	China	2020	Rissen	469
2406_DGP_2020-5T	Food	China	2020	Rissen	469
R17.4246	Human	China	2007	Rissen	469
JST04	/	China	/	Rissen	469
1396DGP2019(14T)	Food	China	2019	Rissen	469
296DIA2019(1T)	Food	China	2019	Rissen	469
1099/DIA/2020-1T	Food	China	2020	Rissen	469
1755DGP2019	Food	China	2019	Rissen	469
0396_DIA_2021_1T	Food	China	2021	Rissen	469
0371_DGP_2021_4T	Food	China	2021	Rissen	469
2296/DIA/2021-4T	Food	China	2021	Rissen	469
0854_DGP_2021-2T	Food	China	2021	Rissen	469
0849_DGP_2021-1T	Food	China	2021	Rissen	469
1145_DIA_2020-1T	Food	China	2020	Rissen	469
0872/DGP/2021-2T	Food	China	2021	Rissen	469
0873/DGP/2021-5T	Food	China	2021	Rissen	469
GSJ/2016-Sal.-016	fish	China	2016	Saintpaul	27

## Sheet: Supplementary Table S4
Supplementary Table S4: Antibiotic susceptibilitiers of all NTS
Isolates	Serotype	MIC (mg/L)						KB (mm)
		SXT	FEP	CRO	CAZ	IPM	LVX	AZM	AMP	CIP	CHL
S2	Typhimurium	>=320	<=0.12	<=0.25	0.5	<=0.25	1	22	6	26	6
S3	Typhimurium	<=20	<=0.12	<=0.25	0.25	<=0.25	<=0.12	24	6	35	31
S4	Typhimurium	<=20	<=0.12	<=0.25	0.25	<=0.25	<=0.12	24	6	34	32
S5	Typhimurium	<=20	<=0.12	<=0.25	0.25	<=0.25	<=0.12	23	6	35	29
S6	Typhimurium	<=20	<=0.12	<=0.25	1	<=0.25	<=0.12	24	6	36	31
S7	Typhimurium	>=320	<=0.12	<=0.25	0.25	<=0.25	1	25	6	25	6
S9	Typhimurium	<=20	<=0.12	<=0.25	0.25	<=0.25	<=0.12	24	6	35	30
S10	London	>=320	<=0.12	<=0.25	<=0.12	<=0.25	<=0.12	24	6	33	6
S11	Typhimurium	<=20	<=0.12	<=0.25	<=0.25	<=0.25	<=0.12	24	6	35	29
S12	Typhimurium	<=20	<=0.12	<=0.25	0.25	<=0.25	<=0.12	23	6	35	30
S14	Typhimurium	<=20	<=0.12	<=0.25	0.25	<=0.25	<=0.12	22	6	34	30
S15	Typhimurium	<=20	<=0.12	<=0.25	0.25	<=0.25	<=0.12	22	6	37	31
S16	Typhimurium	<=20	<=0.12	<=0.25	0.25	<=0.25	<=0.12	22	6	34	32
S17	Typhimurium	>=320	<=0.12	<=0.25	0.25	<=0.25	1	26	9	25	6
S21	Goldcoast	>=320	<=0.12	<=0.25	0.5	<=0.25	1	22	6	25	6
S22	Typhimurium	<=20	<=0.12	<=0.25	<=0.12	<=0.25	0.5_x001e_	23	6	26	6
S23	Typhimurium	>=320	<=0.12	<=0.25	0.25	<=0.25	1	24	6	24	6
S24	Typhimurium	<=20	16	>=64	32	<=0.25	1	25	6	26	31
S25	Saintpaul	<=20	16	>=64	>=64	<=0.25	1	8	6	24	6
S26	Typhimurium	>=320	<=0.12	<=0.25	0.25	<=0.25	1	25	6	25	6
S27	Typhimurium	<=20	<=0.12	<=0.25	0.25	<=0.25	1	24	6	21	6
S28	Typhimurium	<=20	<=0.12	<=0.25	0.25	<=0.25	1	24	6	27	6
S29	Typhimurium	<=20	16	>=64	>=64	<=0.25	<=0.12	26	6	36	30
S31	Typhimurium	>=320	<=0.12	<=0.25	<=0.12	<=0.25	1	26	6	26	6
S33	Typhimurium	<=20	16	>=64	>=64	<=0.25	<=0.12	25	6	37	32
S34	Typhimurium	<=20	16	>=64	32	<=0.25	1	25	6	27	31
S36	Typhimurium	<=20	16	>=64	32	<=0.25	1	27	6	28	31
S37	Typhimurium	>=320	<=0.12	<=0.25	0.25	<=0.25	1	25	6	21	6
S38	Typhimurium	<=20	<=0.12	<=0.25	<=0.12	<=0.25	<=0.12	24	6	36	32
S40	Typhimurium	>=320	<=0.12	<=0.25	0.25	<=0.25	1	25	6	27	6
S42	Typhimurium	<=20	>=32	>=64	>=64	<=0.25	1	26	6	25	29
S44	Enteritidis	<=20	<=0.12	<=0.25	0.5	<=0.25	1	25	6	29	31
S45	Typhimurium	>=320	<=0.12	<=0.25	<=0.12	<=0.25	1	25	6	26	6
S46	Typhimurium	>=320	<=0.12	<=0.25	0.25	<=0.25	1	25	6	25	6
S48	Typhimurium	>=320	<=0.12	<=0.25	<=0.12	0.5	1	24	6	24	6
S49	Typhimurium	<=20	8	>=64	32	<=0.25	1	25	6	25	28
S53	Typhimurium	<=20	<=0.12	<=0.25	0.25	<=0.25	<=0.12	26	6	34	31
S54	Typhimurium	<=20	<=0.12	<=0.25	0.25	<=0.25	<=0.12	24	6	37	30
S57	Typhimurium	<=20	<=0.12	<=0.25	0.25	<=0.25	<=0.12	25	6	35	30
S58	Typhimurium	>=320	<=0.12	<=0.25	0.25	<=0.25	1	26	6	25	6
S59	Typhimurium	>=320	<=0.12	<=0.25	<=0.12	<=0.25	<=0.12	25	6	34	7
S60	Enteritidis	<=20	<=0.12	<=0.25	0.25	<=0.25	1	26	6	29	30
S61	Typhimurium	<=20	<=0.12	<=0.25	0.25	<=0.25	<=0.12	25	6	36	30
S62	London	>=320	<=0.12	<=0.25	<=0.25	<=0.25	0.5_x001e_	8	6	22	30
S63	Typhimurium	>=320	<=0.12	<=0.25	0.25	<=0.25	1	25	6	20	6
S66	Typhimurium	>=320	<=0.12	<=0.25	<=0.12	<=0.25	1	24	6	25	6
S67	Typhimurium	>=320	<=0.12	<=0.25	<=0.12	<=0.25	1	24	6	26	6
S68	Typhimurium	<=20	<=0.12	<=0.25	0.25	<=0.25	<=0.12	25	6	34	33
S69	Muenster	>=320	16	>=64	>=64	<=0.25	1	25	6	23	6
S70	Stanley	<=20	<=0.12	<=0.25	<=0.12	<=0.25	<=0.12	25	25	35	29
S71	Enteritidis	<=20	<=0.12	<=0.25	0.25	<=0.25	0.5	27	6	28	31
S74	Typhimurium	<=20	<=0.12	<=0.25	0.25	<=0.25	<=0.12	24	6	34	28
S76	Typhimurium	<=20	<=0.12	<=0.25	0.25	<=0.25	<=0.12	24	6	25	29
S77	London	>=320	<=0.12	<=0.25	<=0.25	<=0.25	1	10	6	21	6
S79	Typhimurium	<=20	8	>=64	32	<=0.25	1	26	6	28	30
S83	Typhimurium	>=320	<=0.12	<=0.25	0.5	<=0.25	1	24	6	30	6
S85	Typhimurium	>=320	<=0.12	<=0.25	0.25	<=0.25	1	23	6	25	6
S86	Pomona	<=20	<=0.12	<=0.25	0.25	<=0.25	<=0.12	26	26	33	29
S87	Typhimurium	>=320	<=0.12	<=0.25	0.25	<=0.25	4	24	6	16	6
S88	London	<=20	<=0.12	<=0.25	<=0.12	<=0.25	<=0.12	21	6	36	6
S89	Stanley	<=20	<=0.12	<=0.25	0.25	<=0.25	<=0.12	25	25	37	31
S91	Rissen	>=320	<=0.12	<=0.25	0.5	<=0.25	<=0.12	24	6	38	30
S92	Typhimurium	<=20	16	>=64	32	<=0.25	1	25	6	27	30
S99	Thompson	>=320	<=0.12	32	32	<=0.25	4	6	6	15	6
S100	Enteritidis	<=20	<=0.12	<=0.25	0.25	<=0.25	1	25	6	28	29
S101	Typhimurium	>=320	<=0.12	<=0.25	0.5	<=0.25	1	24	6	25	6
S102	Rissen	>=320	>=32	>=64	>=64	<=0.25	<=0.12	26	6	37	30
S103	Typhimurium	>=320	<=0.12	<=0.25	1	<=0.25	1	25	6	25	6
S104	Typhimurium	<=20	<=0.12	<=0.25	0.25	<=0.25	<=0.12	22	23	34	31
S105	Typhimurium	<=20	<=0.12	<=0.25	0.5	<=0.25	<=0.12	23	6	34	30
S106	Typhimurium	<=20	<=0.12	<=0.25	0.5	<=0.25	<=0.12	22	6	33	28
S108	Rissen	<=20	<=0.12	<=0.25	0.5	<=0.25	<=0.12	23	6	37	25
S109	Typhimurium	>=320	2	<=0.25	4	<=0.25	1	22	6	35	32
S110	Typhimurium	<=20	<=0.12	<=0.25	0.5	<=0.25	<=0.12	25	6	34	29
S111	Stanley	<=20	<=0.12	<=0.25	0.25	<=0.25	<=0.12	26	22	34	31
S112	Typhimurium	<=20	<=0.12	32	32	<=0.25	1	25	6	25	30
S113	Typhimurium	<=20	2	>=64	4	<=0.25	1	25	6	20	6
S114	Enteritidis	<=20	<=0.12	<=0.25	0.25	<=0.25	1	26	24	30	29
S115	Typhimurium	<=20	<=0.12	<=0.25	0.25	<=0.25	1	26	26	24	31
S117	Typhimurium	>=320	<=0.12	<=0.25	0.5	<=0.25	1	26	6	25	31
S119	Typhimurium	<=20	<=0.12	<=0.25	0.25	<=0.25	1	27	6	25	28
S121	Enteritidis	<=20	<=0.12	<=0.25	0.5	<=0.25	1	27	6	23	29
S123	London	<=20	<=0.12	<=0.25	0.25	<=0.25	<=0.12	24	25	32	30
S126	Enteritidis	<=20	<=0.12	<=0.25	0.25	<=0.25	1	26	6	27	28
S128	Typhimurium	<=20	<=0.12	<=0.25	0.25	<=0.25	<=0.12	24	24	36	28
S129	Meleagridis	<=20	<=0.12	<=0.25	0.5	<=0.25	<=0.12	26	25	36	29
S130	Goldcoast	<=20	<=0.12	<=0.25	0.5	<=0.25	<=0.12	22	25	31	28
S131	Typhimurium	<=20	<=0.12	<=0.25	<=0.12	<=0.25	1	24	6	26	29
S132	Typhimurium	>=320	<=0.12	<=0.25	0.25	<=0.25	1	25	6	26	6
S133	Typhimurium	<=20	8	>=64	32	<=0.25	1	25	6	27	30
S134	London	<=20	<=0.12	32	32	<=0.25	<=0.12	25	6	36	31
S135	London	>=320	<=0.12	<=0.25	0.25	<=0.25	<=0.12	26	25	27	6
S136	Muenster	>=320	>=32	>=64	>=64	<=0.25	1	24	6	24	6
S137	Typhimurium	<=20	<=0.12	<=0.25	0.5	<=0.25	0.5	23	6	31	6
S138	Derby	>=320	<=0.12	<=0.25	0.5	<=0.25	1	25	6	25	6
S139	Enteritidis	40	<=0.12	<=0.25	0.5	<=0.25	0.5	23	6	29	28
S140	Typhimurium	<=20	<=0.12	<=0.25	0.25	<=0.25	0.5	26	6	30	30
S141	Typhimurium	<=20	2	>=64	4	<=0.25	1	25	6	26	6
S142	Enteritidis	160	<=0.12	<=0.25	0.5	<=0.25	0.5	25	6	29	28
S145	Typhimurium	>=320	16	>=64	4	<=0.25	1	25	6	24	6
S147	Typhimurium	>=320	<=0.12	<=0.25	0.25	<=0.25	1	26	6	25	6
S148	Rissen	>=320	>=32	>=64	>=64	<=0.25	1	6	6	25	6
S149	Stanley	<=20	<=0.12	<=0.25	0.25	<=0.25	<=0.12	25	22	35	28
S150	Newport	<=20	<=0.12	<=0.25	0.25	<=0.25	<=0.12	26	24	37	31
S152	Rissen	>=320	>=32	>=64	>=64	<=0.25	1	6	6	25	6
AMP: ampicillin; SXT: sulfamethoxazole; CHL: chloramphenicol; CXM: cefuroxime; CRO: ceftriaxone; CAZ: ceftazidime; FEP: cefepime; CIP: ciprofloxacin; AZM: Azithromycin; AMC: amoxicillin/clavulanic acid; FOX: cefoxitin; IPM: imipenem; LVX: levofloxacin.

## Sheet: Supplementary Table S5
Supplementary Table S5: The antimicrobial susceptibility of blaCTX-M-55-positive isolates
Isolates	MIC (mg/L)						KB (mm)
	SXT	FEP	CRO	CAZ	IPM	LVX	AZM	AMP	CIP	CHL
S24	<=20	16	>=64	32	<=0.25	1	25	6	26	31
S25^	<=20	16	>=64	>=64	<=0.25	1	8	6	24	6
S29^*	<=20	16	>=64	>=64	<=0.25	<=0.12	26	6	36	30
S33*	<=20	16	>=64	>=64	<=0.25	<=0.12	25	6	37	32
S34^	<=20	16	>=64	32	<=0.25	1	25	6	27	31
S36	<=20	16	>=64	32	<=0.25	1	27	6	28	31
S42	<=20	>=32	>=64	>=64	<=0.25	1	26	6	25	29
S49	<=20	8	>=64	32	<=0.25	1	25	6	25	28
S69	>=320	16	>=64	>=64	<=0.25	1	25	6	23	6
S79	<=20	8	>=64	32	<=0.25	1	26	6	28	30
S92	<=20	16	>=64	32	<=0.25	1	25	6	27	30
S102	>=320	>=32	>=64	>=64	<=0.25	<=0.12	26	6	37	30
S133	<=20	8	>=64	32	<=0.25	1	25	6	27	30
S136	>=320	>=32	>=64	>=64	<=0.25	1	24	6	24	6
C600	<=20	<=0.25	0.5	<=0.12	<=0.25	0.5	20	6	28	25
Transconjugants
S29-C600	<=20	>=64	>=64	16	<=0.25	0.5	21	6	28	25
S33-C600	<=20	>=64	>=64	16	<=0.25	0.5	21	6	29	26
^ indicates that the isolate was selected and sequenced for long read sequencing on Nanopore platform; * indicates that the plasmid carrying the blaCTX-M-55 gene in the strain can be transferred by conjugation experiment.
